# Supplementary material for: A teaching and training framework to promote findable, accessible, interoperable, and reusable data generation in agriculture
Source: Database (Oxford). 2025 Apr 25;2025:baaf034. doi: 10.1093/database/baaf034 (PMC12024112; doi:10.1093/database/baaf034)
Supplement: baaf034_Supp [file baaf034_supp.zip]

Archive with 2 entries (2 files):
- suppl_data/Supplementary_Data_Marrano_et_al_AGB_FAIR_Ag_Curriculum.docx
- suppl_data/Table_S1_.xlsx
