# Supplementary material for: A teaching and training framework to promote findable, accessible, interoperable, and reusable data generation in agriculture
Source: Database (Oxford). 2025 Apr 25;2025:baaf034. doi: 10.1093/database/baaf034 (PMC12024112; doi:10.1093/database/baaf034)
Supplement: baaf034_Supp [file baaf034_supp.zip › suppl_data/Table_S1_.xlsx]

## Sheet: Sheet1
Database	Website
Agbase	https://agbase.arizona.edu/
AgroPortal	http://agroportal.lirmm.fr/
Alfalfa Breeders Toolbox	https://medicago.legumeinfo.org/
Animal QTLdb	http://www.animalgenome.org/cgi-bin/QTLdb/index
Bovine Genome Database	http://bovinegenome.org/
CassavaBase	https://www.cassavabase.org/
Citrus Genome Database	https://www.citrusgenomedb.org/
Citrus Greening	https://www.citrusgreening.org/
CottonGen	https://www.cottongen.org/
Crop Ontology	https://cropontology.org/
Cucurbit Genomics	http://cucurbitgenomics.org/
CyVerse	http://www.cyverse.org
EBS (Enterprise Breeding System)	https://ebs.excellenceinbreeding.org/
Ensembl	https://useast.ensembl.org/index.html
Functional Annoration of Animal Genomes (FAANG)	https://data.faang.org/home
Genome Database for Rosaceae (GDR)	https://www.rosaceae.org/
Genome Database for Vaccinium (GDV)	https://www.vaccinium.org/
GOBii	https://excellenceinbreeding.org/toolbox/tools/gobii-genomic-data-management-system-gobii-gdm
GrainGenes	https://wheat.pw.usda.gov/GG3/
Gramene	http://www.gramene.org/
USDA-ARS Germplasm Resources Information Network - GRIN	https://www.ars-grin.gov
Hymenoptera Genome Database	http://hymenopteragenome.org/
i5k Workspace@NAL	https://i5k.nal.usda.gov/
iBeetle-Base	http://ibeetle-base.uni-goettingen.de
KitBase	http://kitbase.ucdavis.edu/
Legume Information System	https://legumeinfo.org/
MaizeGDB	https://maizegdb.org/
microPublication	https://www.micropublication.org/
MusaBase	https://www.musabase.org/
National Animal Disease Center	https://www.ars.usda.gov/midwest-area/ames/nadc/
PeanutBase	https://peanutbase.org
Planteome	https://planteome.org/
Plant Metabolic Pathway Databases	https://plantcyc.org/
Pulse Crop Database	https://www.pulsedb.org/
Sol Genomics Network	https://solgenomics.net/
SorghumBase	https://www.sorghumbase.org
SoyBase	https://www.soybase.org
SweetPotatoBase	https://www.sweetpotatobase.org/
The Arabidopsis Information Resource (TAIR)	http://www.arabidopsis.org
The Bio-Analytic Resource for Plant Biology (BAR)	https://bar.utoronto.ca/
The European Variation Archive	https://www.ebi.ac.uk/eva/
TreeGenes	https://treegenesdb.org
Triticeae toolbox - T3	https://triticeaetoolbox.org/wheat/
WheatIS	http://wheatis.org/
YamBase	https://www.yambase.org/
